# Supplementary material for: Initiation of B-type starch granules in wheat endosperm requires the plastidial α-glucan phosphorylase PHS1
Source: Plant Cell. 2023 Aug 18;35(11):4091–110. doi: 10.1093/plcell/koad217 (PMC10615211; doi:10.1093/plcell/koad217)
Supplement: koad217_Supplementary_Data [file koad217_supplementary_data.zip]

Archive with 5 entries (5 files):
- Author_Revisions_Checklist 20.7.2023.pdf
- tpc.23.00506Supplemental Data Set S1.xlsx
- tpc.23.00506Supplemental Data Set S2.xlsx
- tpc.23.00506Supplemental Figures and Tables.pdf
- tpc23.00506Peer Review Report.pdf
