# Supplementary material for: Initiation of B-type starch granules in wheat endosperm requires the plastidial α-glucan phosphorylase PHS1
Source: Plant Cell. 2023 Aug 18;35(11):4091–110. doi: 10.1093/plcell/koad217 (PMC10615211; doi:10.1093/plcell/koad217)
Supplement: koad217_Supplementary_Data [file koad217_supplementary_data.zip › tpc.23.00506Supplemental Data Set S2.xlsx]

## Sheet: Main Figures 
Figure 3B												Figure 3D											Figure 3E
						Grain yield per plant (g)												Thousand grain weight (g)											Grain Size (Area)
ANOVA						Tukey HSDa,b						ANOVA						Tukey HSDa,b					ANOVA						Tukey HSDa,b
Grain yield per plant (g)							N	Subset for alpha = 0.05				Thousand grain weight (g)							N	Subset for alpha = 0.05			Grain Size (Area)							N	Subset for alpha = 0.05
	Sum of Squares	df	Mean Square	F	Sig.			c	b	a			Sum of Squares	df	Mean Square	F	Sig.			b	a			Sum of Squares	df	Mean Square	F	Sig.			a
Between Groups	525.233	6	87.5389	8.74566	1.03233e-07	phs1-1 aa bb	16	4.47062				Between Groups	770.412	6	128.402	3.22711	0.0060083	phs1-6 AA BB	15	47.062			Between Groups	29.0772	6	4.8462	1.89357	0.0887833	phs1-6 aa bb	16	18.4738
Within Groups	1040.98	104	10.0094			phs1-1 aa BB	16	5.815				Within Groups	4138.01	104	39.7885			phs1-6 aa bb	16	47.1738			Within Groups	266.167	104	2.5593			phs1-6 AA BB	15	19.218
Total	1566.21	110				phs1-1 AA bb	16	5.99563				Total	4908.42	110				phs1-1 aa bb	16	48.3962	48.3962		Total	295.244	110				WT Kronos	16	19.2688
						phs1-1 AA BB	16	6.8075	6.8075									phs1-1 aa BB	16	51.0863	51.0863								phs1-1 aa bb	16	19.6863
						phs1-6 AA BB	15	7.338	7.338									phs1-1 AA bb	16	51.3075	51.3075								phs1-1 AA BB	16	19.8538
						phs1-6 aa bb	16		10.1075	10.1075								WT Kronos	16	53.2562	53.2562								phs1-1 aa BB	16	19.9744
						WT Kronos	16			10.8781								phs1-1 AA BB	16		54.1194								phs1-1 AA bb	16	20.0012
						Sig.		0.15224	0.0602875	0.993139								Sig.		0.0930398	0.151314								Sig.		0.111699
						Means for groups in homogeneous subsets are displayed.												Means for groups in homogeneous subsets are displayed.											Means for groups in homogeneous subsets are displayed.
						a. Uses Harmonic Mean Sample Size = 15.849.												a. Uses Harmonic Mean Sample Size = 15.849.											a. Uses Harmonic Mean Sample Size = 15.849.
						b. The group sizes are unequal. The harmonic mean of the group sizes is used. Type I error levels are not guaranteed.												b. The group sizes are unequal. The harmonic mean of the group sizes is used. Type I error levels are not guaranteed.											b. The group sizes are unequal. The harmonic mean of the group sizes is used. Type I error levels are not guaranteed.
Table 2 Experiment 1											Table 2 Experiment 1												Table 2 Experiment 2										Table 2 Experiment 2
						Starch content (%)											Amylose content (%)												Starch content (%)										Amylose content (%)
						Tukey HSDa											Tukey HSDa,b												Tukey HSDa,b										Tukey HSDa,b
ANOVA							N	Subset for alpha = 0.05			ANOVA							N	Subset for alpha = 0.05				ANOVA							N	Subset for alpha = 0.05		ANOVA							N	Subset for alpha = 0.05
Starch content (%)								b	a		Amylose content (%)								b	a			Starch content (%)								a		Amylose content (%)								d	c	b	a
	Sum of Squares	df	Mean Square	F	Sig.	phs1-1 aa BB	4	38.5896				Sum of Squares	df	Mean Square	F	Sig.	phs1-1 aa bb	6	21.0928					Sum of Squares	df	Mean Square	F	Sig.	bgc1-1 aabb	3	43.1807			Sum of Squares	df	Mean Square	F	Sig.	bgc1-1 aabb	3	16.9042
Between Groups	331.985	4	82.9962	5.87368	0.00474915	phs1-1 AA bb	4	39.8665			Between Groups	215.009	4	53.7522	7.96646	0.000519303	phs1-1 AA bb	5		26.585			Between Groups	648.607	5	129.721	3.22333	0.0237874	phs1-1 aa bb	6	43.6392		Between Groups	92.5532	5	18.5106	20.7324	1.17444e-07	phs1-1 aa bb	5	17.3711
Within Groups	211.953	15	14.1302			phs1-1 AA BB	4	43.6588	43.6588		Within Groups	134.946	20	6.74731			phs1-1 aa BB	5		26.6965			Within Groups	925.623	23	40.2445			phs1-6 AA BB	4	43.7411		Within Groups	19.6424	22	0.892836			phs1-6 aa bb	5	17.8318	17.8318
Total	543.937	19				WT Kronos	4	46.7317	46.7317		Total	349.955	24				WT Kronos	4		28.5635			Total	1574.23	28				phs1-1 AA BB	6	49.4056		Total	112.196	27				phs1-6 AA BB	5		19.5105	19.5105
						phs1-1 aa bb	4		49.4445								phs1-1 AA BB	5		28.8349									phs1-6 AA BB	6	53.601								phs1-1 AA BB	5			21.039	21.039
						Sig.		0.0523511	0.240522								Sig.		1	0.659743									WT Kronos	4	55.0281								WT Kronos	5				21.7802
						Means for groups in homogeneous subsets are displayed.											Means for groups in homogeneous subsets are displayed.												Sig.		0.0931413								Sig.		0.684223	0.123288	0.190226	0.843075
						a. Uses Harmonic Mean Sample Size = 4.000.											a. Uses Harmonic Mean Sample Size = 4.918.												Means for groups in homogeneous subsets are displayed.										Means for groups in homogeneous subsets are displayed.
																	b. The group sizes are unequal. The harmonic mean of the group sizes is used. Type I error levels are not guaranteed.												a. Uses Harmonic Mean Sample Size = 4.500.										a. Uses Harmonic Mean Sample Size = 4.500.
																													b. The group sizes are unequal. The harmonic mean of the group sizes is used. Type I error levels are not guaranteed.										b. The group sizes are unequal. The harmonic mean of the group sizes is used. Type I error levels are not guaranteed.
Figure 4C											Figure 4D											Figure 4F											Figure 4G
ANOVA						B-granule volume (%)					ANOVA						B-granule diameter (µm)					ANOVA						Small granules (<10 µm; % number)					ANOVA						A-granule diameter (µm)
B-granule volume (%)						Tukey HSDa,b					B-granule diameter (µm)						Tukey HSDa,b					Small granules (<10 µm; % number)						Tukey HSDa,b					A-granule diameter (µm)						Tukey HSDa,b
	Sum of Squares	df	Mean Square	F	Sig.		N	Subset for alpha = 0.05				Sum of Squares	df	Mean Square	F	Sig.		N	Subset for alpha = 0.05				Sum of Squares	df	Mean Square	F	Sig.		N	Subset for alpha = 0.05				Sum of Squares	df	Mean Square	F	Sig.		N	Subset for alpha = 0.05
Between Groups	641.596	4	160.399	9.66686	0.000160926			b	a		Between Groups	25.9699	4	6.49247	14.715	9.31736e-06			a	b		Between Groups	2799.81	4	699.954	19.1402	1.2974e-06			b	a		Between Groups	1.667	4	0.41675	0.96787	0.446793			a
Within Groups	331.853	20	16.5927			phs1-1 aa bb	6	12.5676			Within Groups	8.82427	20	0.441214			WT Kronos	4	5.22548			Within Groups	731.395	20	36.5697			phs1-1 aa bb	6	70.0724			Within Groups	8.6117	20	0.430585			phs1-1 aa BB	5	18.4662
Total	973.449	24				phs1-1 aa BB	5	19.9421	19.9421		Total	34.7942	24				phs1-1 AA BB	5	5.53013			Total	3531.21	24				phs1-1 aa BB	5		93.3969		Total	10.2787	24				phs1-1 AA BB	5	18.6905
						WT Kronos	4		22.7608								phs1-1 aa BB	5	5.82761									phs1-1 AA bb	5		93.9455								phs1-1 AA bb	5	19.0605
						phs1-1 AA bb	5		24.8985								phs1-1 AA bb	5	6.0793									phs1-1 AA BB	5		95.9048								WT Kronos	4	19.0963
						phs1-1 AA BB	5		25.9365								phs1-1 aa bb	6		7.98899								WT Kronos	4		95.9601								phs1-1 aa bb	6	19.0965
						Sig.		0.0681484	0.183514								Sig.		0.29456	1								Sig.		1	0.961733								Sig.		0.570411
						Means for groups in homogeneous subsets are displayed.											Means for groups in homogeneous subsets are displayed.											Means for groups in homogeneous subsets are displayed.											Means for groups in homogeneous subsets are displayed.
						a. Uses Harmonic Mean Sample Size = 4.918.											a. Uses Harmonic Mean Sample Size = 4.918.											a. Uses Harmonic Mean Sample Size = 4.918.											a. Uses Harmonic Mean Sample Size = 4.918.
						b. The group sizes are unequal. The harmonic mean of the group sizes is used. Type I error levels are not guaranteed.											b. The group sizes are unequal. The harmonic mean of the group sizes is used. Type I error levels are not guaranteed.											b. The group sizes are unequal. The harmonic mean of the group sizes is used. Type I error levels are not guaranteed.											b. The group sizes are unequal. The harmonic mean of the group sizes is used. Type I error levels are not guaranteed.
Figure 5A
ANOVA						Starch content (mg/g FW) 8 dpa						ANOVA						Starch content (mg/g FW) 14 dpa				ANOVA						Starch content (mg/g FW) 18 dpa				ANOVA						Starch content (mg/g FW) 22 dpa
Starch content (mg/g FW) 8 dpa						Tukey HSDa						Starch content (mg/g FW) 14 dpa						Tukey HSDa				Starch content (mg/g FW) 18 dpa						Tukey HSDa				Starch content (mg/g FW) 22 dpa						Tukey HSDa
	Sum of Squares	df	Mean Square	F	Sig.		N	Subset for alpha = 0.05					Sum of Squares	df	Mean Square	F	Sig.		N	Subset for alpha = 0.05			Sum of Squares	df	Mean Square	F	Sig.		N	Subset for alpha = 0.05			Sum of Squares	df	Mean Square	F	Sig.		N	Subset for alpha = 0.05
Between Groups	1603.92	4	400.98	14.8108	0.000331575			c	b	a		Between Groups	2996.3	4	749.074	1.89042	0.188746			a'		Between Groups	10361.2	4	2590.3	1.28814	0.338042			A		Between Groups	31475.8	4	7868.96	2.36181	0.123274			A'
Within Groups	270.736	10	27.0736			WT Kronos	3	22.6625				Within Groups	3962.47	10	396.247			phs1-1 aa bb	3	73.4872		Within Groups	20108.8	10	2010.88			phs1-1 AA BB	3	162.981		Within Groups	33317.5	10	3331.75			phs1-1 AA BB	3	176.347
Total	1874.66	14				phs1-6 AA BB	3	24.4319				Total	6958.76	14				phs1-6 AA BB	3	76.4212		Total	30470	14				phs1-6 AA BB	3	179.404		Total	64793.3	14				phs1-1 aa bb	3	203.088
						phs1-1 aa bb	3	28.2336	28.2336									WT Kronos	3	93.591								phs1-6 aa bb	3	197.087								phs1-6 aa bb	3	221.191
						phs1-1 AA BB	3		41.9583	41.9583								phs1-1 AA BB	3	102.327								phs1-1 aa bb	3	214.973								phs1-6 AA BB	3	230.841
						phs1-6 aa bb	3			48.8637								phs1-6 aa bb	3	109.562								WT Kronos	3	237.922								WT Kronos	3	312.57
						Sig.		0.690997	0.0549237	0.514975								Sig.		0.247746								Sig.		0.312198								Sig.		0.0927687
						Means for groups in homogeneous subsets are displayed.												Means for groups in homogeneous subsets are displayed.										Means for groups in homogeneous subsets are displayed.										Means for groups in homogeneous subsets are displayed.
						a. Uses Harmonic Mean Sample Size = 3.000.												a. Uses Harmonic Mean Sample Size = 3.000.										a. Uses Harmonic Mean Sample Size = 3.000.										a. Uses Harmonic Mean Sample Size = 3.000.
Figure 5B
ANOVA						Number of granules/g FW (x108) 8 dpa				ANOVA						Number of granules/g FW (x108) 14 dpa					ANOVA						Number of granules/g FW (x108) 18 dpa					ANOVA						Number of granules/g FW (x108) 22 dpa
Number of granules/g FW (x108) 8 dpa						Tukey HSDa				Number of granules/g FW (x108) 14 dpa						Tukey HSDa					Number of granules/g FW (x108) 18 dpa						Tukey HSDa					Number of granules/g FW (x108) 22 dpa						Tukey HSDa
	Sum of Squares	df	Mean Square	F	Sig.		N	Subset for alpha = 0.05			Sum of Squares	df	Mean Square	F	Sig.		N	Subset for alpha = 0.05				Sum of Squares	df	Mean Square	F	Sig.		N	Subset for alpha = 0.05				Sum of Squares	df	Mean Square	F	Sig.		N	Subset for alpha = 0.05
Between Groups	1.74438	4	0.436095	1.12496	0.398116			a		Between Groups	2.9846	4	0.746149	8.37075	0.00312001			a'	b'		Between Groups	11.9912	4	2.99781	22.7275	5.26079e-05			A	B		Between Groups	64.9673	4	16.2418	55.2734	8.77529e-07			A'	B'	C'
Within Groups	3.87653	10	0.387653			phs1-1 aa bb	3	3.79506		Within Groups	0.891377	10	0.0891377			phs1-6 aa bb	3	1.86467			Within Groups	1.31903	10	0.131903			phs1-6 aa bb	3	1.82194			Within Groups	2.93845	10	0.293845			phs1-6 aa bb	3	3.52368
Total	5.62091	14				phs1-1 AA BB	3	3.85692		Total	3.87597	14				phs1-1 aa bb	3	1.89101			Total	13.3103	14				phs1-1 aa bb	3	1.98219			Total	67.9058	14				phs1-1 aa bb	3	4.62402
						phs1-6 aa bb	3	3.97928								WT Kronos	3	2.06667									phs1-6 AA BB	3		3.37598								phs1-6 AA BB	3		6.64971
						WT Kronos	3	4.06552								phs1-6 AA BB	3	2.50577	2.50577								WT Kronos	3		3.64852								WT Kronos	3		7.77879
						phs1-6 AA BB	3	4.74368								phs1-1 AA BB	3		3.03816								phs1-1 AA BB	3		4.00831								phs1-1 AA BB	3			9.27566
						Sig.		0.391831								Sig.		0.137437	0.260095								Sig.		0.98073	0.27883								Sig.		0.169835	0.154449	1
						Means for groups in homogeneous subsets are displayed.										Means for groups in homogeneous subsets are displayed.											Means for groups in homogeneous subsets are displayed.											Means for groups in homogeneous subsets are displayed.
						a. Uses Harmonic Mean Sample Size = 3.000.										a. Uses Harmonic Mean Sample Size = 3.000.											a. Uses Harmonic Mean Sample Size = 3.000.											a. Uses Harmonic Mean Sample Size = 3.000.
Figure 7C												Figure 7D
ANOVA						A-granule diameter (µm)
A-granule diameter (µm)						Tukey HSDa,b
	Sum of Squares	df	Mean Square	F	Sig.		N	Subset for alpha = 0.05				ANOVA						Small granules (<10 µm; % number)
Between Groups	50.8782	4	12.7196	24.4555	1.99434e-05			c	b	a		Small granules (<10 µm; % number)						Tukey HSDa
Within Groups	5.72121	11	0.52011			phs1-1×bgc1-1	3	17.448					Sum of Squares	df	Mean Square	F	Sig.		N	Subset for alpha = 0.05
Total	56.5994	15				PHS1×BGC1	3	18.9482	18.9482			Between Groups	3491.63	4	872.908	17.5528	0.000161935			c	b	a
						phs1-1×BGC1	3		19.3165			Within Groups	497.305	10	49.7305			phs1-1×bgc1-1	3	60.0877
						PHS1×bgc1-1	3		20.5621			Total	3988.94	14				PHS1×bgc1-1	3	64.0691	64.0691
						WT Kronos	4			22.5366								phs1-1×BGC1	3		81.7178	81.7178
						Sig.		0.134556	0.0986759	1								PHS1×BGC1	3			95.6143
						Means for groups in homogeneous subsets are displayed.												WT Kronos	3			96.363
						a. Uses Harmonic Mean Sample Size = 3.158.												Sig.		0.953847	0.0709434	0.15616
						b. The group sizes are unequal. The harmonic mean of the group sizes is used. Type I error levels are not guaranteed.												Means for groups in homogeneous subsets are displayed.
																		a. Uses Harmonic Mean Sample Size = 3.000.
ANOVA						Starch content (mg/g FW)
Starch content (mg/g FW)						Tukey HSDa
	Sum of Squares	df	Mean Square	F	Sig.		N	Subset for alpha = 0.05
Between Groups	1075.77	11	97.797	29.8838	9.38262e-18			b	a
Within Groups	157.084	48	3.27258			phs1-1 aa BB EN	5	1.57431
Total	1232.85	59				phs1-1 aa bb EN	5	1.67005
						phs1-1 AA bb EN	5	2.01789
						WT Kronos EN	5	2.41793
						phs1-1 AA BB EN	5	3.10333
						WT Kronos ED	5		9.61915
						phs1-1 AA bb ED	5		9.79705
						phs1-1 aa BB ED	5		9.93878
						phs1-1 AA BB ED	5		11.3411
						phs1-1 aa bb ED	5		12.3954
						Sig.		0.931003	0.0518691
						Means for groups in homogeneous subsets are displayed.
						a. Uses Harmonic Mean Sample Size = 5.000.

## Sheet: Supplemental Figures
Supplemental Figure 3A to 3C		Supplemental Figure 3D						Amylose content (%)
								Tukey HSDa
For Supplemental Figure 3A to 3C: Statistical analyses performed for Table 2 Experiment 1 and 2 were utilized except for Amylose content (%) in Experiment 2.		ANOVA							N	Subset for alpha = 0.05
		Amylose content (%)								c	b	a
			Sum of Squares	df	Mean Square	F	Sig.	phs1-1 aa bb	5	17.3711
		Between Groups	74.414	4	18.6035	28.0164	6.01829e-08	phs1-6 aa bb	5	17.8318
		Within Groups	13.2805	20	0.664023			phs1-6 AA BB	5		19.5105
		Total	87.6945	24				phs1-1 AA BB	5		21.039	21.039
								WT Kronos	5			21.7802
								Sig.		0.895783	0.0527751	0.611659
								Means for groups in homogeneous subsets are displayed.
								a. Uses Harmonic Mean Sample Size = 5.000.
Supplemental Figure 4C											Supplemental Figure 4D											Supplemental Figure 4E											Supplemental Figure 4F
ANOVA						B-granule volume (%)					ANOVA						B-granule diameter (µm)					ANOVA						Small granules (<10 µm; % number)					ANOVA						A-granule diameter (µm)
B-granule volume (%)						Tukey HSDa					B-granule diameter (µm)						Tukey HSDa					Small granules (<10 µm; % number)						Tukey HSDa					A-granule diameter (µm)						Tukey HSDa
	Sum of Squares	df	Mean Square	F	Sig.		N	Subset for alpha = 0.05				Sum of Squares	df	Mean Square	F	Sig.		N	Subset for alpha = 0.05				Sum of Squares	df	Mean Square	F	Sig.		N	Subset for alpha = 0.05				Sum of Squares	df	Mean Square	F	Sig.		N	Subset for alpha = 0.05
Between Groups	650.906	2	325.453	11.4273	0.00166542			b	a		Between Groups	12.9822	2	6.49111	18.8359	0.000198807			a	b		Between Groups	81.0326	2	40.5163	30.86	1.86027e-05			b	a		Between Groups	7.91733	2	3.95866	11.6333	0.00155207			b	a
Within Groups	341.763	12	28.4802			phs1-6 aa bb	5	20.0996			Within Groups	4.13537	12	0.344615			WT Kronos	5	6.0795			Within Groups	15.7549	12	1.31291			phs1-6 aa bb	5	92.4573			Within Groups	4.08346	12	0.340288			phs1-6 AA BB	5	21.0097
Total	992.669	14				phs1-6 AA BB	5		32.7337		Total	17.1176	14				phs1-6 AA BB	5	6.40791			Total	96.7875	14				phs1-6 AA BB	5		96.7375		Total	12.0008	14				phs1-6 aa bb	5		22.1712
						WT Kronos	5		35.109								phs1-6 aa bb	5		8.19659								WT Kronos	5		97.8484								WT Kronos	5		22.758
						Sig.		1	0.765887								Sig.		0.659777	1								Sig.		1	0.310953								Sig.		1	0.286849
						Means for groups in homogeneous subsets are displayed.											Means for groups in homogeneous subsets are displayed.											Means for groups in homogeneous subsets are displayed.											Means for groups in homogeneous subsets are displayed.
						a. Uses Harmonic Mean Sample Size = 5.000.											a. Uses Harmonic Mean Sample Size = 5.000.											a. Uses Harmonic Mean Sample Size = 5.000.											a. Uses Harmonic Mean Sample Size = 5.000.
Supplemental Figure 5A
ANOVA						Total soluble glucan (mg/gFW) 8 dpa				ANOVA						Total soluble glucan (mg/gFW) 14 dpa					ANOVA						Total soluble glucan (mg/gFW) 18 dpa					ANOVA						Total soluble glucan (mg/gFW) 22 dpa
Total soluble glucan (mg/gFW) 8 dpa						Tukey HSDa				Total soluble glucan (mg/gFW) 14 dpa						Tukey HSDa					Total soluble glucan (mg/gFW) 18 dpa						Tukey HSDa					Total soluble glucan (mg/gFW) 22 dpa						Tukey HSDa
	Sum of Squares	df	Mean Square	F	Sig.		N	Subset for alpha = 0.05			Sum of Squares	df	Mean Square	F	Sig.		N	Subset for alpha = 0.05				Sum of Squares	df	Mean Square	F	Sig.		N	Subset for alpha = 0.05				Sum of Squares	df	Mean Square	F	Sig.		N	Subset for alpha = 0.05
Between Groups	1.24225	4	0.310562	1.73048	0.21947			a		Between Groups	1.77594	4	0.443984	4.60307	0.0229011			a'	b'		Between Groups	0.38228	4	0.0955699	6.53158	0.00750141			A	B		Between Groups	0.101684	4	0.0254209	0.670944	0.626893			A'
Within Groups	1.79466	10	0.179466			phs1-1 AA BB	3	2.23557		Within Groups	0.964539	10	0.0964539			phs1-6 aa bb	3	1.26977			Within Groups	0.14632	10	0.014632			phs1-1 AA BB	3	0.46927			Within Groups	0.378883	10	0.0378883			phs1-1 aa bb	3	0.395722
Total	3.03691	14				phs1-6 AA BB	3	2.49479		Total	2.74048	14				WT Kronos	3	1.44754	1.44754		Total	0.528599	14				phs1-6 aa bb	3	0.765546	0.765546		Total	0.480567	14				phs1-1 AA BB	3	0.398103
						phs1-1 aa bb	3	2.71929								phs1-6 AA BB	3	1.58624	1.58624								phs1-1 aa bb	3	0.784079	0.784079								phs1-6 aa bb	3	0.506147
						phs1-6 aa bb	3	2.85141								phs1-1 aa bb	3	1.98139	1.98139								phs1-6 AA BB	3		0.862162								WT Kronos	3	0.580179
						WT Kronos	3	3.06925								phs1-1 AA BB	3		2.20106								WT Kronos	3		0.938698								phs1-6 AA BB	3	0.580505
						Sig.		0.18952								Sig.		0.10544	0.081931								Sig.		0.0587189	0.447458								Sig.		0.771303
						Means for groups in homogeneous subsets are displayed.										Means for groups in homogeneous subsets are displayed.											Means for groups in homogeneous subsets are displayed.											Means for groups in homogeneous subsets are displayed.
						a. Uses Harmonic Mean Sample Size = 3.000.										a. Uses Harmonic Mean Sample Size = 3.000.											a. Uses Harmonic Mean Sample Size = 3.000.											a. Uses Harmonic Mean Sample Size = 3.000.
Supplemental Figure 5B
ANOVA						Precipitable glucan (mg/gFW) 8 dpa				ANOVA						Precipitable glucan (mg/gFW) 14 dpa					ANOVA						Precipitable glucan (mg/gFW) 18 dpa				ANOVA						Precipitable glucan (mg/gFW) 22 dpa
Precipitable glucan (mg/gFW) 8 dpa						Tukey HSDa				Precipitable glucan (mg/gFW) 14 dpa						Tukey HSDa					Precipitable glucan (mg/gFW) 18 dpa						Tukey HSDa				Precipitable glucan (mg/gFW) 22 dpa						Tukey HSDa
	Sum of Squares	df	Mean Square	F	Sig.		N	Subset for alpha = 0.05			Sum of Squares	df	Mean Square	F	Sig.		N	Subset for alpha = 0.05				Sum of Squares	df	Mean Square	F	Sig.		N	Subset for alpha = 0.05			Sum of Squares	df	Mean Square	F	Sig.		N	Subset for alpha = 0.05
Between Groups	0.94778	4	0.236945	1.75139	0.215148			a		Between Groups	1.736	4	0.434	3.87726	0.0374026			a'	b'		Between Groups	0.154406	4	0.0386015	2.55129	0.104687			A		Between Groups	0.0774311	4	0.0193578	0.671218	0.626726			A'
Within Groups	1.3529	10	0.13529			phs1-1 AA BB	3	0.712331		Within Groups	1.11935	10	0.111935			phs1-6 aa bb	3	0.383136			Within Groups	0.151302	10	0.0151302			phs1-6 aa bb	3	0.176449		Within Groups	0.288398	10	0.0288398			phs1-6 aa bb	3	0.228594
Total	2.30068	14				phs1-6 aa bb	3	0.983503		Total	2.85535	14				WT Kronos	3	0.603208	0.603208		Total	0.305707	14				phs1-6 AA BB	3	0.217507		Total	0.365829	14				WT Kronos	3	0.245973
						WT Kronos	3	1.00452								phs1-6 AA BB	3	0.899381	0.899381								WT Kronos	3	0.339627								phs1-1 AA BB	3	0.326623
						phs1-6 AA BB	3	1.3398								phs1-1 aa bb	3	1.05265	1.05265								phs1-1 aa bb	3	0.372476								phs1-6 AA BB	3	0.382515
						phs1-1 aa bb	3	1.3938								phs1-1 AA BB	3		1.35665								phs1-1 AA BB	3	0.452518								phs1-1 aa bb	3	0.409623
						Sig.		0.231341								Sig.		0.178731	0.113408								Sig.		0.115017								Sig.		0.694208
						Means for groups in homogeneous subsets are displayed.										Means for groups in homogeneous subsets are displayed.											Means for groups in homogeneous subsets are displayed.										Means for groups in homogeneous subsets are displayed.
						a. Uses Harmonic Mean Sample Size = 3.000.										a. Uses Harmonic Mean Sample Size = 3.000.											a. Uses Harmonic Mean Sample Size = 3.000.										a. Uses Harmonic Mean Sample Size = 3.000.
Supplemental Figure 5C
ANOVA						Non-precipitable glucan (mg/g FW) 8 dpa				ANOVA						Non-precipitable glucan (mg/g FW) 14 dpa				ANOVA						Non-precipitable glucan (mg/g FW) 18 dpa					ANOVA						Non-precipitable glucan (mg/g FW) 22 dpa
Non-precipitable glucan (mg/g FW) 8 dpa						Tukey HSDa				Non-precipitable glucan (mg/g FW) 14 dpa						Tukey HSDa				Non-precipitable glucan (mg/g FW) 18 dpa						Tukey HSDa					Non-precipitable glucan (mg/g FW) 22 dpa						Tukey HSDa
	Sum of Squares	df	Mean Square	F	Sig.		N	Subset for alpha = 0.05			Sum of Squares	df	Mean Square	F	Sig.		N	Subset for alpha = 0.05			Sum of Squares	df	Mean Square	F	Sig.		N	Subset for alpha = 0.05				Sum of Squares	df	Mean Square	F	Sig.		N	Subset for alpha = 0.05
Between Groups	1.69868	4	0.424669	3.18295	0.062613			a		Between Groups	0.10057	4	0.0251426	0.271828	0.889517			a'		Between Groups	0.805842	4	0.201461	16.1268	0.000232088			A	B		Between Groups	0.24834	4	0.062085	1.08551	0.414256			A'
Within Groups	1.3342	10	0.13342			phs1-6 AA BB	3	1.15499		Within Groups	0.924943	10	0.0924943			phs1-6 AA BB	3	0.686857		Within Groups	0.124923	10	0.0124923			phs1-1 AA BB	3	0.0167522			Within Groups	0.571945	10	0.0571945			phs1-1 aa bb	3	-0.0139004
Total	3.03288	14				phs1-1 aa bb	3	1.32549		Total	1.02551	14				WT Kronos	3	0.844328		Total	0.930765	14				phs1-1 aa bb	3		0.411603		Total	0.820285	14				phs1-1 AA BB	3	0.07148
						phs1-1 AA BB	3	1.52324								phs1-1 AA BB	3	0.844407								phs1-6 aa bb	3		0.589097								phs1-6 AA BB	3	0.19799
						phs1-6 aa bb	3	1.86791								phs1-6 aa bb	3	0.886634								WT Kronos	3		0.599071								phs1-6 aa bb	3	0.277552
						WT Kronos	3	2.06473								phs1-1 aa bb	3	0.928736								phs1-6 AA BB	3		0.644656								WT Kronos	3	0.334206
						Sig.		0.0725723								Sig.		0.860845								Sig.		1	0.153826								Sig.		0.432497
						Means for groups in homogeneous subsets are displayed.										Means for groups in homogeneous subsets are displayed.										Means for groups in homogeneous subsets are displayed.											Means for groups in homogeneous subsets are displayed.
						a. Uses Harmonic Mean Sample Size = 3.000.										a. Uses Harmonic Mean Sample Size = 3.000.										a. Uses Harmonic Mean Sample Size = 3.000.											a. Uses Harmonic Mean Sample Size = 3.000.
Supplemental Figure 6B
ANOVA						Glucose content (mg/gFW) 8 dpa						ANOVA						Glucose content (mg/gFW) 14 dpa				ANOVA						Glucose content (mg/gFW) 18 dpa				ANOVA						Glucose content (mg/gFW) 22 dpa
Glucose content (mg/gFW) 8 dpa						Tukey HSDa						Glucose content (mg/gFW) 14 dpa						Tukey HSDa				Glucose content (mg/gFW) 18 dpa						Tukey HSDa				Glucose content (mg/gFW) 22 dpa						Tukey HSDa
	Sum of Squares	df	Mean Square	F	Sig.		N	Subset for alpha = 0.05					Sum of Squares	df	Mean Square	F	Sig.		N	Subset for alpha = 0.05			Sum of Squares	df	Mean Square	F	Sig.		N	Subset for alpha = 0.05			Sum of Squares	df	Mean Square	F	Sig.		N	Subset for alpha = 0.05
Between Groups	20.1658	4	5.04146	7.81387	0.00400636			a	b	c		Between Groups	1.12125	4	0.280312	0.326327	0.854087			a'		Between Groups	0.363413	4	0.0908533	1.86706	0.192913			A		Between Groups	0.455748	4	0.113937	2.4825	0.11103			A'
Within Groups	6.45194	10	0.645194			phs1-6 AA BB	3	5.4395				Within Groups	8.58991	10	0.858991			phs1-1 aa bb	3	3.14341		Within Groups	0.486612	10	0.0486612			phs1-1 AA BB	3	1.07501		Within Groups	0.458962	10	0.0458962			phs1-1 AA BB	3	0.550011
Total	26.6178	14				phs1-1 AA BB	3	5.66957	5.66957			Total	9.71116	14				phs1-1 AA BB	3	3.25031		Total	0.850025	14				phs1-1 aa bb	3	1.37311		Total	0.91471	14				phs1-6 AA BB	3	0.57323
						phs1-6 aa bb	3	6.18223	6.18223	6.18223								phs1-6 AA BB	3	3.28633								phs1-6 aa bb	3	1.40519								phs1-1 aa bb	3	0.722974
						phs1-1 aa bb	3		7.79673	7.79673								phs1-6 aa bb	3	3.36162								phs1-6 AA BB	3	1.41949								phs1-6 aa bb	3	0.842669
						WT Kronos	3			8.31318								WT Kronos	3	3.92095								WT Kronos	3	1.54501								WT Kronos	3	1.01782
						Sig.		0.786756	0.0538396	0.053359								Sig.		0.837342								Sig.		0.141671								Sig.		0.128608
						Means for groups in homogeneous subsets are displayed.												Means for groups in homogeneous subsets are displayed.										Means for groups in homogeneous subsets are displayed.										Means for groups in homogeneous subsets are displayed.
						a. Uses Harmonic Mean Sample Size = 3.000.												a. Uses Harmonic Mean Sample Size = 3.000.										a. Uses Harmonic Mean Sample Size = 3.000.										a. Uses Harmonic Mean Sample Size = 3.000.
Supplemental Figure 6C
ANOVA						Fructose content (mg/gFW) 8 dpa						ANOVA						Fructose content (mg/gFW) 14 dpa				ANOVA						Fructose content (mg/gFW) 18 dpa					ANOVA						Fructose content (mg/gFW) 22 dpa
Fructose content (mg/gFW) 8 dpa						Tukey HSDa						Fructose content (mg/gFW) 14 dpa						Tukey HSDa				Fructose content (mg/gFW) 18 dpa						Tukey HSDa					Fructose content (mg/gFW) 22 dpa						Tukey HSDa
	Sum of Squares	df	Mean Square	F	Sig.		N	Subset for alpha = 0.05					Sum of Squares	df	Mean Square	F	Sig.		N	Subset for alpha = 0.05			Sum of Squares	df	Mean Square	F	Sig.		N	Subset for alpha = 0.05				Sum of Squares	df	Mean Square	F	Sig.		N	Subset for alpha = 0.05
Between Groups	673.377	4	168.344	9.92702	0.0016456			a	b	c		Between Groups	85.1592	4	21.2898	0.673417	0.625386			a'		Between Groups	29.7242	4	7.43106	4.39651	0.0262124			A	B		Between Groups	15.099	4	3.77475	2.14041	0.150057			A'
Within Groups	169.582	10	16.9582			phs1-6 AA BB	3	35.9772				Within Groups	316.146	10	31.6146			phs1-6 AA BB	3	21.9689		Within Groups	16.9022	10	1.69022			phs1-1 AA BB	3	7.55243			Within Groups	17.6356	10	1.76356			phs1-1 AA BB	3	3.6394
Total	842.959	14				phs1-1 AA BB	3	42.1646	42.1646			Total	401.305	14				phs1-1 AA BB	3	22.1576		Total	46.6264	14				phs1-1 aa bb	3	9.94883	9.94883		Total	32.7346	14				phs1-1 aa bb	3	3.98709
						phs1-6 aa bb	3	43.0819	43.0819	43.0819								phs1-6 aa bb	3	22.5145								phs1-6 aa bb	3	10.3196	10.3196								phs1-6 AA BB	3	4.81448
						phs1-1 aa bb	3		51.9922	51.9922								phs1-1 aa bb	3	22.9018								phs1-6 AA BB	3		11.1954								WT Kronos	3	6.01703
						WT Kronos	3			54.1406								WT Kronos	3	28.2888								WT Kronos	3		11.5657								phs1-6 aa bb	3	6.06427
						Sig.		0.286145	0.0882839	0.0501643								Sig.		0.654341								Sig.		0.142223	0.571549								Sig.		0.242086
						Means for groups in homogeneous subsets are displayed.												Means for groups in homogeneous subsets are displayed.										Means for groups in homogeneous subsets are displayed.											Means for groups in homogeneous subsets are displayed.
						a. Uses Harmonic Mean Sample Size = 3.000.												a. Uses Harmonic Mean Sample Size = 3.000.										a. Uses Harmonic Mean Sample Size = 3.000.											a. Uses Harmonic Mean Sample Size = 3.000.
Supplemental Figure 6D
ANOVA						Sucrose content (mg/gFW) 8 dpa					ANOVA						Sucrose content (mg/gFW) 14 dpa				ANOVA						Sucrose content (mg/gFW) 18 dpa				ANOVA						Sucrose content (mg/gFW) 22 dpa
Sucrose content (mg/gFW) 8 dpa						Tukey HSDa					Sucrose content (mg/gFW) 14 dpa						Tukey HSDa				Sucrose content (mg/gFW) 18 dpa						Tukey HSDa				Sucrose content (mg/gFW) 22 dpa						Tukey HSDa
	Sum of Squares	df	Mean Square	F	Sig.		N	Subset for alpha = 0.05				Sum of Squares	df	Mean Square	F	Sig.		N	Subset for alpha = 0.05			Sum of Squares	df	Mean Square	F	Sig.		N	Subset for alpha = 0.05			Sum of Squares	df	Mean Square	F	Sig.		N	Subset for alpha = 0.05
Between Groups	16.325	4	4.08125	4.70336	0.021474			a	b		Between Groups	0.808616	4	0.202154	0.394249	0.808373			a'		Between Groups	0.747977	4	0.186994	2.16025	0.147399			A		Between Groups	4.78231	4	1.19558	2.48267	0.111014			A'
Within Groups	8.67732	10	0.867732			phs1-1 AA BB	3	11.4463			Within Groups	5.12758	10	0.512758			phs1-6 AA BB	3	6.82637		Within Groups	0.865612	10	0.0865612			phs1-1 AA BB	3	4.04708		Within Groups	4.8157	10	0.48157			phs1-6 AA BB	3	2.20691
Total	25.0023	14				phs1-6 AA BB	3	12.0695	12.0695		Total	5.9362	14				phs1-1 aa bb	3	6.91113		Total	1.61359	14				phs1-6 aa bb	3	4.08632		Total	9.59801	14				phs1-1 AA BB	3	2.52638
						phs1-6 aa bb	3	13.3523	13.3523								phs1-6 aa bb	3	7.07729								WT Kronos	3	4.19824								phs1-1 aa bb	3	2.52767
						phs1-1 aa bb	3	13.4253	13.4253								WT Kronos	3	7.11468								phs1-6 AA BB	3	4.43076								WT Kronos	3	3.47755
						WT Kronos	3		14.3709								phs1-1 AA BB	3	7.4991								phs1-1 aa bb	3	4.63798								phs1-6 aa bb	3	3.61165
						Sig.		0.143255	0.0753703								Sig.		0.777513								Sig.		0.176443								Sig.		0.171546
						Means for groups in homogeneous subsets are displayed.											Means for groups in homogeneous subsets are displayed.										Means for groups in homogeneous subsets are displayed.										Means for groups in homogeneous subsets are displayed.
						a. Uses Harmonic Mean Sample Size = 3.000.											a. Uses Harmonic Mean Sample Size = 3.000.										a. Uses Harmonic Mean Sample Size = 3.000.										a. Uses Harmonic Mean Sample Size = 3.000.
Supplemental Figure 6E
ANOVA						Maltose content (mg/gFW) 8 dpa					ANOVA						Maltose content (mg/gFW) 14 dpa				ANOVA						Maltose content (mg/gFW) 18 dpa					ANOVA						Maltose content (mg/gFW) 22 dpa
Maltose content (mg/gFW) 8 dpa						Tukey HSDa					Maltose content (mg/gFW) 14 dpa						Tukey HSDa				Maltose content (mg/gFW) 18 dpa						Tukey HSDa					Maltose content (mg/gFW) 22 dpa						Tukey HSDa
	Sum of Squares	df	Mean Square	F	Sig.		N	Subset for alpha = 0.05				Sum of Squares	df	Mean Square	F	Sig.		N	Subset for alpha = 0.05			Sum of Squares	df	Mean Square	F	Sig.		N	Subset for alpha = 0.05				Sum of Squares	df	Mean Square	F	Sig.		N	Subset for alpha = 0.05
Between Groups	0.980292	4	0.245073	5.68368	0.0118991			a	b		Between Groups	0.00448679	4	0.0011217	0.132963	0.966614			a'		Between Groups	0.0254055	4	0.00635138	5.22056	0.0155964			A	B		Between Groups	0.077209	4	0.0193023	2.46172	0.113034			A'
Within Groups	0.431187	10	0.0431187			phs1-6 aa bb	3	1.84541			Within Groups	0.0843615	10	0.00843615			phs1-1 AA BB	3	0.625871		Within Groups	0.0121661	10	0.00121661			WT Kronos	3	0.474824			Within Groups	0.0784098	10	0.00784098			phs1-6 AA BB	3	0.340083
Total	1.41148	14				phs1-1 AA BB	3	2.03483	2.03483		Total	0.0888483	14				phs1-6 AA BB	3	0.636193		Total	0.0375716	14				phs1-6 aa bb	3	0.489541			Total	0.155619	14				phs1-1 aa bb	3	0.345773
						phs1-1 aa bb	3	2.16961	2.16961								WT Kronos	3	0.646328								phs1-1 AA BB	3	0.542919	0.542919								phs1-1 AA BB	3	0.370844
						WT Kronos	3	2.3598	2.3598								phs1-1 aa bb	3	0.667511								phs1-1 aa bb	3	0.551755	0.551755								WT Kronos	3	0.436647
						phs1-6 AA BB	3		2.58379								phs1-6 aa bb	3	0.670144								phs1-6 AA BB	3		0.586139								phs1-6 aa bb	3	0.530882
						Sig.		0.0744377	0.0543053								Sig.		0.973491								Sig.		0.123529	0.574701								Sig.		0.135592
						Means for groups in homogeneous subsets are displayed.											Means for groups in homogeneous subsets are displayed.										Means for groups in homogeneous subsets are displayed.											Means for groups in homogeneous subsets are displayed.
						a. Uses Harmonic Mean Sample Size = 3.000.											a. Uses Harmonic Mean Sample Size = 3.000.										a. Uses Harmonic Mean Sample Size = 3.000.											a. Uses Harmonic Mean Sample Size = 3.000.
Supplemental Figure 7A
ANOVA						Starch content (mg/g FW)
Starch content (mg/g FW)						Tukey HSDa
	Sum of Squares	df	Mean Square	F	Sig.		N	Subset for alpha = 0.05
Between Groups	4.90964	2	2.45482	2.94372	0.0834727			a
Within Groups	12.5087	15	0.833916			WT Kronos	6	2.87343
Total	17.4184	17				phs1-6 AA BB	6	3.74762
						phs1-6 aa bb	6	4.11938
						Sig.		0.077281
						Means for groups in homogeneous subsets are displayed.
						a. Uses Harmonic Mean Sample Size = 6.000.
